# Supplementary material for: LncRNA IMFNCR Promotes Intramuscular Adipocyte Differentiation by Sponging miR-128-3p and miR-27b-3p
Source: Front Genet. 2019 Feb 11;10:42. doi: 10.3389/fgene.2019.00042 (PMC6378276; doi:10.3389/fgene.2019.00042)
Supplement: TABLE S1 — Specific primers used for qRT-PCR. [file Table_1.xlsx]

## Sheet: 工作表1
Table S1. Specific primers used for qRT-PCR.
Sequence Definition	Product Length(bp)	Sense Primer	Antisense Primer
PPARG	170	GTGCAATCAAAATGGAGCC	CTTACAACCTTCACATGCAT
C/EBPA	96	TTCTACGAGGTCGATTCCCG	AGCCTCTCTGTAGCCGTAG
IRS1	78	AGCCCCACAGATAACAACGAG	ATGCATGCTCTTGGGTTTGC
GAPDH	184	TAATTCCAAGTTCCATACC	ATTCACCACCTAACCTAT
ACTB	108	TTGTCCACCGCAAATGCTTC	AAAGCCATGCCAATCTCGTC
FABP4	143	ATGTGCGACCAGTTTGT	TCACCATTGATGCTGATAG
IMFNCR	172	CCATGGACGTTCAGGAGTTT	TTCCAGTTTGTGCTCACTGC
